# Supplementary material for: Integrated genomic and proteomic profiling reveals insights into chemoradiation resistance in cervical cancer
Source: Mol Oncol. 2026 Jan 26;20(3):709–26. doi: 10.1002/1878-0261.70108 (PMC13042866; doi:10.1002/1878-0261.70108)
Supplement: Supplementary file 1 — Fig. S1. Workflow for TMT‐based quantitative proteomic analysis of cervical cancer tissues. Fig. S2. Depth of coverage (DP) distribution for variants identified through WGS and WES. Fig. S3. Somatic mutation burden and mutational landscape of cervical cancer whole exome sequencing (WES) cohort. Fig. S4. Heatmap depicting the top 40 mutated genes in the whole genome sequencing cervical cancer cohort. Fig. S5. Enrichment of Oncogenic Signaling Pathways in cervical cancer Whole Exome Sequencing (WES) cohort. Fig. S6. Lollipop plot visualizing missense mutations identified in the cervical cancer cohort, annotated with cancer hotspots and OncoKB. Fig. S7. Mutational signature analysis in cervical cancer. Fig. S8. Copy number analysis in cervical cancer. Fig. S9. Copy number signature analysis. Fig. S10. Heatmap depicting the co‐occurring and mutually exclusive mutated genes across chemoradiation sensitive and resistant cohorts. Fig. S11. Recurrent copy number alterations in chemoradiation sensitive and resistant cervical cancer cohorts. Fig. S12. Expression and prognostic implications of EGFR amplification and STK11 structural variant deletion in cervical cancer cohort. Fig. S13. Complex genomic rearrangements (CGRs) and signature analysis. Fig. S14. The mRNA expression levels of the genes (SERPINB7, STX3, LBP, EMILIN2, and NQO2) in cervical squamous cell carcinoma (CESC) tissues compared to normal tissues. Fig. S15. Functional enrichment analysis revealed the pathways involved in treatment resistance in cervical cancer patients. Fig. S16. Clinically actionable variants and treatments. [file MOL2-20-709-s001.zip]

Archive with 2 entries (2 files):
- Sambath et al_Supplementary Figures and Tables Legends.docx
- Sambath et al_Supplementary Figures_FL.pdf
